# Supplementary material for: Contribution of Adventitia-Derived Stem and Progenitor Cells to New Vessel Formation in Tumors
Source: Cells. 2021 Jul 7;10(7):1719. doi: 10.3390/cells10071719 (PMC8304670; doi:10.3390/cells10071719)
Supplement: Supplementary file 1 [file cells-10-01719-s001.zip]

Archive with 1 entries (1 files):
- cells-1239814-supplementary.pdf
